# Supplementary material for: Climate Change Influences the Population Density and Suitable Area of Hippotiscus dorsalis (Hemiptera: Pentatomidae) in China
Source: Insects. 2023 Jan 28;14(2):135. doi: 10.3390/insects14020135 (PMC9963971; doi:10.3390/insects14020135)
Supplement: Supplementary file 1 [file insects-14-00135-s001.zip]

Archive with 1 entries (1 files):
- insects-1946401-supplementary.pdf
